# Supplementary material for: General trends in the calnexin-dependent expression and pharmacological rescue of clinical CFTR variants
Source: eLife. 2025 Dec 11;14:RP107180. doi: 10.7554/eLife.107180 (PMC12698086; doi:10.7554/eLife.107180)
Supplement: Figure 1—source data 1. [file elife-107180-fig1-data1.zip]

Archive with 2 entries (1 files):
- Figure 1 Supplement 2 Source Data 1/
- Figure 1 Supplement 2 Source Data 1/Figure 1 Supplement 2 Source Data 1.pdf
